# Supplementary material for: Viewing alcohol warning advertising reduces urges to drink in young adults: an online experiment
Source: BMC Public Health. 2016 Jul 8;16:530. doi: 10.1186/s12889-016-3192-9 (PMC4938962; doi:10.1186/s12889-016-3192-9)
Supplement: Supplementary file 2 — Supplementary material S2. Dataset. (DAT 123 kb) [file 12889_2016_3192_MOESM2_ESM.dat]

Q276	Q272	Q93_1	Q93_2	Q93_3	Q93_4	Q93_5	Q93_6	Q93_7	Condition	Alcdummy	Antidum	Q4	Q3	gender	Q5	Q8	Q9	Q6	Q7	Q8.0	Q263	Q264	Q265	Q266	Q267	Q262	Q268	AUDITTOT	Q270	Q11	Q12	Q273	Alc1	Q18_1	Q19_1	Q15_1	Q16_1	Cues1	Dur1	Alc2	Q30_1	Q31_1	Q32_1	Q33_1	Cues2	Dur2	Alc3	Q35_1	Q36_1
1	1	1	1	1	1	1	1	1	2	0	1	17/02/92	Male	1	1	1	1	2	1	1	2	2	0	2	2	4	4	20	1	12	4	1
1	1	1	1	1	1	1	1	1	1	1	0	08/10/1992	Female	0	1	1	1	2	0	0	0	0	0	0	0	0	0	2	1	3	5	1	1	8	4	4	6	13	14	1	6	8	7	5	5	6
1	1	1	1	1	1	1	1	1	1	1	0	13/03/94	Female	0	1	2	1	3	2	2	0	0	0	2	1	4	0	14	1	3	1	1	1	7	7	6	7	13	14
1	1	1	1	1	1	1	1	1	2	0	1	02/05/95	female	0	1	1	1	3	0	2	1	0	0	0	1	0	0	7	1	3	1	1
1	1	1	1	1	1	1	1	1	2	0	1	31/01/90	Male	1		1	1	2	1	1	0	0	0	1	1	2	0	8	1	5	1	1
1	1	1	1	1	1	1	1	1	2	0	1	21/07/92	Female	0	11	3	1	2	1	1	0	0	0	0	0	0	0	4	1	5	0	1
1	1	1	1	1	1	1	1	1	2	0	1	27/01/93	Female	0	1	1	1	2	0	1	0	1	0	0	1	0	0	5	1	6	3	1
1	1	1	1	1	1	1	1	1	2	0	1	16/01/94	Male	1	1	3	1	2	2	2	1	1	0	0	2	0	0	10	1	5	1	1
1	1	1	1	1	1	1	1	1	2	0	1	05/03/92	male	1	3	3	1	3	0	2	1	2	1	1	3	2	0	15	1	7	9	1
1	1	1	1	1	1	1	1	1	3	0	0	29/08/93	Male	1	1	3	1	3	0	1	1	1	0	1	0	0	0	7	1	6	1	1
1	1	1	1	1	1	1	1	1	3	0	0	01/11/92	Female	0	1	3	1	3	1	3	2	2	0	2	3	2	0	18	1	4	2	1
1	1	1	1	1	1	1	1	1	1	1	0	23/11/1991	Female	0	1	2	1	3	0	1	0	0	0	1	0	0	0	5	1	1	2	1															1	7	4
1	1	1	1	1	1	1	1	1	1	1	0	28/04/1991	female	0	1	3	1	3	0	2	0	1	0	1	1	2	0	10	1	3	2	1
1	1	1	1	1	1	1	1	1	2	0	1	21/06/95	Female	0	3	4	1	2	2	1	0	0	0	0	0	0	0	5	1	7	0	1
1	1	1	1	1	1	1	1	1	2	0	1	25/03/92	F	0	1	3	1	3	0	1	0	0	0	1	0	0	0	5	1	4	0	1
1	1	1	1	1	1	1	1	1	2	0	1	21/08/94	Female	0	1	3	1	3	0	2	0	0	0	0	1	0	0	6	1	6	2	1
1	1	1	1	1	1	1	1	1	3	0	0	14/06/1991	Female	0	3	3	1	2	0	1	0	1	0	1	1	0	0	6	1	3	0	1
1	1	1	1	1	1	1	1	1	3	0	0	14/07/91	male	1	1	1	1	2	1	1	0	0	0	0	0	0	0	4	1	6	0	1
1	1	1	1	1	1	1	1	1	1	1	0	03/03/94	Female	0	1	3	1	2	1	1	0	0	0	0	0	0	0	4	1	4	4	1	1	4	3	2	2	13	14
1	1	1	1	1	1	1	1	1	3	0	0	25/02/1993	Female	0	1	4	1	3	2	2	1	1	0	1	1	4	0	15	1	10	3	1
1	1	1	1	1	1	1	1	1	1	1	0	28/08/95	Male	1	1	1	1	1	3	1	1	1	0	1	0	0	0	8	1	5	5	1	1	6	6	6	5	13	14								1	5	5
1	1	1	1	1	1	1	1	1	1	1	0	02/06/1993	Female	0	3	1	1	3	1	1	0	1	0	2	0	4	4	16	1	2	1	1															1	6	4
1	1	1	1	1	1	1	1	1	1	1	0	13/02/93	Female	0	1	1	1	3	1	2	0	0	0	1	2	0	0	9	1	6	2	1	1	5	5	5	5	13	14	1	5	5	5	7	5	6	1	5	7
1	1	1	1	1	1	1	1	1	2	0	1	22.2.94	male	1	1	1	1	2	1	1	0	0	0	0	0	0	0	4	1	4	1	1
1	1	1	1	1	1	1	1	1	3	0	0	27/04/93	Male	1	1	2	1	3	0	1	0	0	0	1	1	2	0	8	1	3	1	1
1	1	1	1	1	1	1	1	1	2	0	1	08/07/94	Female	0	6	4	1	3	2	3	0	0	0	2	2	2	0	14	1	3	1	1
1	1	1	1	1	1	1	1	1	1	1	0	29/10/92	Female	0	1	3	1	3	0	1	0	0	0	0	0	2	0	6	1	5	2	1	1	5	4	5	5	13	14
1	1	1	1	1	1	1	1	1	1	1	0	21/12/94	Male	1		3	1	2	1	2	0	1	0	1	1	0	0	8	1	2	3	1								1	5	5	5	5	5	6
1	1	1	1	1	1	1	1	1	1	1	0	23/01/94	male	1	1	1	1	2	2	1	0	0	1	0	1	0	0	7	1	3	2	1								1	7	7	10	5	5	6
1	1	1	1	1	1	1	1	1	1	1	0	15/08/96	neutrois		1	2	1	2	0	1	0	1	0	1	1	0	0	6	1	4	1	1	1	6	3	2	0	13	14
1	1	1	1	1	1	1	1	1	1	1	0	16/03/1995	Male	1	1	3	1	3	1	2	0	1	0	1	1	0	0	9	1	4	1	1								1	6	7	2	2	5	6
1	1	1	1	1	1	1	1	1	1	1	0	22/04/1994	female	0	1	2	1	2	1	2	1	1	0	1	1	2	0	11	1	4	2	1								1	7	8	7	7	5	6
1	1	1	1	1	1	1	1	1	1	1	0	12/06/90	male	1	3	3	1	2	0	1	0	0	0	0	0	0	0	3	1	4	0	1
1	1	1	1	1	1	1	1	1	1	1	0	17/09/1993	male	1	1	2	1	3	2	2	2	2	2	0	2	0	0	15	1	1	1	1								1	3	5	6	6	5	6
1	1	1	1	1	1	1	1	1	1	1	0	10/05/95	male	1	1	2	1	2	0	1	1	0	0	1	0	2	0	7	1	4	2	1	1	8	5	6	6	13	14								1	8	8
1	1	1	1	1	1	1	1	1	1	1	0	02/10/92	Female	0	3	3	1	3	0	2	1	1	0	1	1	0	0	9	1	6	2	1								1	7	7	9	8	5	6
1	1	1	1	1	1	1	1	1	1	1	0	04/10/1994	Female	0	3	3	1	2	0	1	0	0	0	1	0	0	2	6	1	2	0	1															1	7	6
1	1	1	1	1	1	1	1	1	1	1	0	26/09/93	Female	0	3	1	1	3	1	1	0	0	0	0	0	0	0	5	1	3	5	1
1	1	1	1	1	1	1	1	1	1	1	0	30/12/92	Female	0	3	3	1	2	1	0	0	0	0	1	1	0	0	5	1	3	0	1															1	9	2
1	1	1	1	1	1	1	1	1	1	1	0	29/04/94	Female	0	1	3	1	3	0	3	0	0	0	0	0	0	0	6	1	3	2	1	1	7	6	2	5	13	14
1	1	1	1	1	1	1	1	1	1	1	0	08/04/92	female	0	3	2	1	4	0	1	1	0	0	2	0	0	0	8	1	6	1	1								1	6	7	9	5	5	6
1	1	1	1	1	1	1	1	1	1	1	0	13/06/93	Female	0	1	3	1	3	0	1	0	0	0	0	0	0	0	4	1	3	3	1								1	6	6	10	7	5	6	1	9	9
1	1	1	1	1	1	1	1	1	1	1	0	22/01/94	Male	1	1	3	1	3	1	2	2	3	0	2	1	0	0	14	1	12	1	1								1	5	6	10	3	5	6
1	1	1	1	1	1	1	1	1	1	1	0	02/05/94	Female	0	1	1	1	3	4	2	1	0	0	1	2	0	0	13	1	3	4	1	1	3	4	5	6	13	14
1	1	1	1	1	1	1	1	1	2	0	1	01/06/1995	Female	0	1	1	1	2	2	2	0	0	0	1	1	0	0	8	1	10	2	1
1	1	1	1	1	1	1	1	1	2	0	1	05/10/93	Female	0	1	3	1	3	1	2	1	1	0	1	1	4	0	14	1	2	1	1
1	1	1	1	1	1	1	1	1	2	0	1	26/02/93	Male	1	1	3	1	2	0	1	0	0	0	0	1	0	0	4	1	4	3	1
1	1	1	1	1	1	1	1	1	2	0	1	31/07/93	male	1	1	2	1	3	2	2	2	0	0	1	1	0	0	11	1	2	4	1
1	1	1	1	1	1	1	1	1	2	0	1	10/09/91	Female	0	1	1	1	2	0	0	0	0	0	0	0	2	0	4	1	8	2	1
1	1	1	1	1	1	1	1	1	2	0	1	28/04/94	Male	1	1	1	1	2	1	2	0	0	0	0	1	0	0	6	1	8	1	1
1	1	1	1	1	1	1	1	1	2	0	1	07/07/1993	Female	0	1	3	1	2	1	2	1	1	0	1	2	2	0	12	1	4	2	1
1	1	1	1	1	1	1	1	1	2	0	1	03/03/1994	Male	1	1	3	1	2	0	2	1	0	0	2	1	0	0	8	1	5	5	1
1	1	1	1	1	1	1	1	1	2	0	1	13/01/1992	male	1	1	3	1	2	2	3	0	0	0	1	0	2	0	10	1	10	6	1
1	1	1	1	1	1	1	1	1	2	0	1	22/11/91	MALE	1	1	2	1	3	0	2	1	2	0	1	1	2	0	12	1	2	0	1
1	1	1	1	1	1	1	1	1	2	0	1	12/09/94	Male	1	1	2	1	3	1	2	0	0	0	2	1	0	0	9	1	2	2	1
1	1	1	1	1	1	1	1	1	2	0	1	21/06/92	Male	1	1	3	1	3	2	1	1	2	1	1	2	4	0	17	1	3	3	1
1	1	1	1	1	1	1	1	1	2	0	1	06/10/92	Male	1	1	3	1	4	2	3	1	0	0	0	1	0	0	11	1	4	1	1
1	1	1	1	1	1	1	1	1	2	0	1	06/04/93	Female	0	1	3	1	2	1	2	0	0	0	1	0	2	0	8	1	4	4	1
1	1	1	1	1	1	1	1	1	3	0	0	08/11/92	Female	0	12	1	1	2	0	2	1	0	0	1	1	4	0	11	1	8	3	1
1	1	1	1	1	1	1	1	1	3	0	0	11/10/91	Female	0	1	3	1	3	0	2	0	0	0	1	1	0	0	7	1	3	2	1
1	1	1	1	1	1	1	1	1	3	0	0	2110/93	male	1	1	4	1	4	0	2	0	1	0	0	0	0	0	7	1	3	1	1
1	1	1	1	1	1	1	1	1	3	0	0	27/07/94	Female	0	3	2	1	3	1	2	0	0	0	0	0	0	0	6	1	3	1	1
1	1	1	1	1	1	1	1	1	3	0	0	02/08/1993	Male	1	1	2	1	3	1	1	0	0	0	0	0	0	0	5	1	5	1	1
1	1	1	1	1	1	1	1	1	3	0	0	23/02/93	woman	0	3	4	1	3	0	0	0	0	0	0	0	0	0	3	1	4	0	1
1	1	1	1	1	1	1	1	1	3	0	0	28/09/94	Male	1	8	3	1	2	1	1	0	1	0	1	1	0	0	7	1	4	3	1
1	1	1	1	1	1	1	1	1	3	0	0	29/03/1992	Female	0		2	1	1	3	2	0	0	0	0	1	2	0	9	1	5	3	1
1	1	1	1	1	1	1	1	1	3	0	0	06/10/94	Female	0	15	1	1	2	1	1	1	1	0	1	1	0	0	8	1	5	0	1
1	1	1	1	1	1	1	1	1	3	0	0	18/12/1992	Male	1	1	2	1	2	0	1	0	0	0	0	0	0	0	3	1	5	1	1
1	1	1	1	1	1	1	1	1	3	0	0	04/06/94	Male	1	1	1	1	2	1	1	0	0	0	0	1	0	0	5	1	5	1	1
1	1	1	1	1	1	1	1	1	3	0	0	10/04/94	male	1	1	2	1	3	0	1	1	0	0	0	0	0	0	5	1	5	1	1
1	1	1	1	1	1	1	1	1	3	0	0	12/05/1992	female	0	3	3	1	3	0	2	0	1	0	1	0	0	0	7	1	3	0	1
1	1	1	1	1	1	1	1	1	1	1	0	11/11/1993	Male	1	1	2	1	2	2	2	2	0	0	2	2	0	0	12	1	6	0	1	1	5	3	8	6	13	14								1	7	3
1	1	1	1	1	1	1	1	1	1	1	0	26/02/92	female	0	5	2	1	2	0	0	0	0	0	0	0	0	0	2	1	8	3	1	1	7	6	6	2	13	14	1	4	7	8	0	5	6
1	1	1	1	1	1	1	1	1	3	0	0	29/11/94	Male	1	1	3	1	4	1	3	0	0	0	1	3	0	4	16	1	6	0	1
1	1	1	1	1	1	1	1	1	1	1	0	17/04/1993	Female	0	1	3	1	3	1	2	0	0	0	0	1	2	0	9	1	8	3	1
1	1	1	1	1	1	1	1	1	2	0	1	20/10/1989	Female	0	1	4	1	3	2	3	2	0	0	0	1	0	0	11	1	4	1	1
1	1	1	1	1	1	1	1	1	2	0	1	10/04/95	Female	0	5	3	1	3	2	3	0	1	0	1	1	4	2	17	1	4	2	1
1	1	1	1	1	1	1	1	1	3	0	0	12/05/94	Female	0	3	3	1	2	0	0	0	0	0	0	0	0	0	2	1	9	2	1
1	1	1	1	1	1	1	1	1	2	0	1	07/02/1994	Female	0	12	2	1	2	1	0	0	0	0	0	0	4	0	7	1	12	12	1
1	1	1	1	1	1	1	1	1	1	1	0	15/04/1995	male	1	1	3	1	2	1	1	0	0	0	0	0	0	0	4	1	2	0	1	1	7	5	4	5	13	14								1	6	5
1	1	1	1	1	1	1	1	1	1	1	0	06/01/1995	male	1	1	4	1	3	1	3	0	2	0	3	3	4	0	19	1	5	1	1								1	9	8	7	6	5	6
1	1	1	1	1	1	1	1	1	1	1	0	10/03/1994	Male	1	2	2	1	2	3	3	0	0	0	3	1	0	0	12	1	2	1	1															1	5	5
1	1	1	1	1	1	1	1	1	1	1	0	27/04/95	Female	0	1	4	1	3	0	2	1	1	2	1	1	0	4	15	1	5	2	1
1	1	1	1	1	1	1	1	1	2	0	1	07/05/1992	Male	1	3	3	1	3	0	2	0	0	0	0	1	0	0	6	1	4	0	1
1	1	1	1	1	1	1	1	1	2	0	1	07/06/95	Male	1	5	4	1	2	0	1	0	0	0	0	1	0	0	4	1	8	0	1
1	1	1	1	1	1	1	1	1	2	0	1	17/05/93	Female	0	15	3	1	2	0	2	0	0	0	1	1	0	2	8	1	8	3	1
1	1	1	1	1	1	1	1	1	2	0	1	25/09/91	female	0	1	2	1	2	2	2	0	1	0	2	2	4	4	19	1	2	0	1
1	1	1	1	1	1	1	1	1	2	0	1	31/07/93	Female	0		4	1	3	0	2	0	0	0	1	1	0	0	7	1	3	2	1
1	1	1	1	1	1	1	1	1	3	0	0	20/09/93	Female	0	1	3	1	3	0	1	0	0	0	0	1	2	0	7	1	3	1	1
1	1	1	1	1	1	1	1	1	3	0	0	04/06/1993	Female	0	1	3	1	3	1	1	0	0	0	0	0	0	0	5	1	3	1	1
1	1	1	1	1	1	1	1	1	3	0	0	21/09/93	Male	1	1	3	1	3	3	3	2	3	0	2	1	2	0	19	1	6	1	1
1	1	1	1	1	1	1	1	1	3	0	0	31/03/1993	Female	0	3	2	1	3	1	2	1	1	0	2	1	2	2	15	1	6	0	1
1	1	1	1	1	1	1	1	1	1	1	0	22/10/92	Female	0	1	3	1	2	2	2	0	0	0	1	2	0	0	9	1	2	1	1	1	9	8	4	6	13	14
1	1	1	1	1	1	1	1	1	2	0	1	09/03/1992	Male	1	8	3	1	1	2	2	2	2	0	1	2	0	2	14	1	6	4	1
1	1	1	1	1	1	1	1	1	1	1	0	18/12/92	female	0	1	3	1	3	0	2	0	0	0	1	1	2	0	9	1	4	3	1	1	10	5	8	8	13	14	1	7	6	9	9	5	6
1	1	1	1	1	1	1	1	1	1	1	0	28/03/93	Female	0	1	1	1	4	1	1	1	0	0	1	2	4	0	14	1	5	4	1	1	9	7	4	6	13	14	1	7	7	10	7	5	6	1	6	4
1	1	1	1	1	1	1	1	1	1	1	0	01/12/91	Male	1	1	2	1	2	1	1	0	0	0	0	1	0	0	5	1	6	3	1								1	5	5	5	5	5	6	1	5	5
1	1	1	1	1	1	1	1	1	1	1	0	30/07/93	Male	1	15	2	1	2	0	1	0	1	0	1	0	0	0	5	1	4	0	1
1	1	1	1	1	1	1	1	1	2	0	1	24/02/94	Male	1	3	3	1	2	1	2	1	0	0	0	0	0	0	6	1	7	3	1
1	1	1	1	1	1	1	1	1	2	0	1	07/09/1992	male	1	1	1	1	2	2	2	1	0	0	1	1	2	0	11	1	2	2	1
1	1	1	1	1	1	1	1	1	2	0	1	12/08/92	Female	0	1	3	1	2	0	1	0	0	0	1	1	0	0	5	1	4	4	1
1	1	1	1	1	1	1	1	1	3	0	0	30/12/1991	male	1	1	2	1	3	1	2	1	1	1	1	1	2	2	15	1	5	2	1
1	1	1	1	1	1	1	1	1	3	0	0	13/11/1992	Female	0	1	3	1	3	1	2	0	1	0	0	0	0	0	7	1	3	2	1
1	1	1	1	1	1	1	1	1	3	0	0	10/03/93	female	0	1	3	1	3	0	1	0	1	0	1	1	0	0	7	1	10	6	1
1	1	1	1	1	1	1	1	1	3	0	0	06/06/91	male	1	1	1	1	2	4	2	2	0	0	1	2	0	0	13	1	5	1	1
1	1	1	1	1	1	1	1	1	3	0	0	06/01/92	Male	1	1	1	1	3	1	2	0	0	0	0	1	0	0	7	1	3	2	1
1	1	1	1	1	1	1	1	1	3	0	0	12/05/95	f	0	3	3	1	2	0	1	0	1	0	0	1	0	0	5	1	2	1	1
1	1	1	1	1	1	1	1	1	3	0	0	07/09/90	male	1	3	1	1	3	1	1	0	0	0	0	1	0	0	6	1	20	7	1
1	1	1	1	1	1	1	1	1	2	0	1	22/11/1993	Male	1	1	1	1	3	1	2	0	1	0	1	1	0	0	9	1	8	1	1
1	1	1	1	1	1	1	1	1	3	0	0	10/08/1995	male	1	1	1	1	2	1	1	0	0	0	1	1	0	0	6	1	6	6	1
1	1	1	1	1	1	1	1	1	1	1	0	14/07/90	female	0	3	1	1	3	2	2	1	1	0	1	1	0	0	11	1	4	2	1	1	7	5	4	6	13	14								1	7	5
1	1	1	1	1	1	1	1	1	2	0	1	20/07/94	female	0	1	3	1	3	3	3	3	1	0	2	3	0	0	18	1	3	4	1
1	1	1	1	1	1	1	1	1	2	0	1	19/10/1993	M	1	1	4	1	3	1	2	0	0	0	1	1	0	0	8	1	2	0	1
1	1	1	1	1	1	1	1	1	2	0	1	13/03/93	Female	0	3	3	1	3	1	1	0	1	0	1	1	0	0	8	1	5	0	1
1	1	1	1	1	1	1	1	1	3	0	0	31/12/93	Male	1	3	3	1	2	1	2	1	1	1	1	1	0	0	10	1	2	0	1
1	1	1	1	1	1	1	1	1	3	0	0	18/03/1993	Male	1	1	3	1	2	2	1	0	1	0	1	1	0	0	8	1	8	4	1
1	1	1	1	1	1	1	1	1	1	1	0	08/01/1992	Female	0	3	2	1	3	0	1	0	0	0	0	1	0	0	5	1	6	1	1
1	1	1	1	1	1	1	1	1	2	0	1	03/03/1993	Female	0	1	2	1	2	1	2	1	1	0	2	1	2	0	12	1	4	0	1
1	1	1	1	1	1	1	1	1	2	0	1	26/05/1994	female	0	1	1	1	2	0	1	0	0	0	0	1	0	0	4	1	8	1	1
1	1	1	1	1	1	1	1	1	1	1	0	23/06/1993	Male	1	1	1	1	2	1	1	1	1	0	1	1	2	0	10	1	4	3	1															1	1	0
1	1	1	1	1	1	1	1	1	1	1	0	04/09/94	Female	0	1	4	1	2	1	1	0	0	0	0	1	0	0	5	1	2	3	1	1	5	5	5	5	13	14	1	5	5	5	5	5	6	1	5	5
1	1	1	1	1	1	1	1	1	2	0	1	18/09/91	male	1	1	3	1	4	2	3	4	3	4	4	3	4	4	35	1	6	0	1
1	1	1	1	1	1	1	1	1	3	0	0	09/10/1994	female	0	11	1	1	2	0	2	1	0	0	1	1	0	0	7	1	15	6	1
1	1	1	1	1	1	1	1	1	1	1	0	14/07/94	Male	1	8	4	1	2	1	1	1	0	0	1	1	0	0	7	1	3	1	1								1	6	7	8	7	5	6	1	7	4
1	1	1	1	1	1	1	1	1	2	0	1	18/02/1995	Female	0	1	2	1	3	1	3	1	0	0	1	1	2	0	12	1	3	3	1
1	1	1	1	1	1	1	1	1	1	1	0	02/07/1993	male	1	1	2	1	2	1	1	0	0	1	0	1	0	0	6	1	5	1	1
1	1	1	1	1	1	1	1	1	3	0	0	29/01/1993	Male	1	15	2	1	1	1	1	0	0	0	2	1	0	4	10	1	10	1	1
1	1	1	1	1	1	1	1	1	3	0	0	06/02/94	Male	1	1	3	1	3	2	2	0	0	0	0	1	0	0	8	1	10	8	1
1	1	1	1	1	1	1	1	1	1	1	0	07/04/1994	Male	1	1	3	1	3	0	2	0	1	0	1	1	4	0	12	1	4	0	1	1	8	4	3	6	13	14								1	3	3
1	1	1	1	1	1	1	1	1	1	1	0	01/06/1994	f	0	1	1	1	3	1	0	0	0	0	0	0	2	2	8	1	4	4	1	1	5	6	3	0	13	14	1	5	3	3	0	5	6
1	1	1	1	1	1	1	1	1	1	1	0	30/03/95	male	1	1	1	1	3	1	1	0	0	0	0	0	0	0	5	1	4	2	1	1	10	8	1	8	13	14
1	1	1	1	1	1	1	1	1	1	1	0	03/05/93	Male	1	3	3	1	2	2	2	1	1	0	1	1	2	0	12	1	2	0	1								1	3	2	5	4	5	6
1	1	1	1	1	1	1	1	1	2	0	1	29/06/94	Male	1	17	1	1	4	1	1	0	0	0	1	0	0	0	7	1	5	0	1
1	1	1	1	1	1	1	1	1	2	0	1	04/08/92	Male	1	1	4	1	3	2	2	1	0	0	0	1	0	0	9	1	3	1	1
1	1	1	1	1	1	1	1	1	2	0	1	05/10/94	Male	1	1	4	1	2	1	1	1	1	0	1	1	2	0	10	1	5	1	1
1	1	1	1	1	1	1	1	1	3	0	0	02/02/1993	Male	1	1	3	1	2	0	1	0	1	0	1	0	0	0	5	1	6	1	1
1	1	1	1	1	1	1	1	1	3	0	0	01/04/90	M	1	1	3	1	2	1	1	0	0	0	0	0	0	0	4	1	10	0	1
1	1	1	1	1	1	1	1	1	1	1	0	17/07/1992	Male	1	1	2	1	3	1	1	1	1	0	0	1	0	0	8	1	6	1	1								1	6	7	6	6	5	6
1	1	1	1	1	1	1	1	1	1	1	0	25/11/1990	female	0	15	3	1	2	0	1	1	0	0	0	0	0	0	4	1	2	1	1
1	1	1	1	1	1	1	1	1	3	0	0	06/01/1994	Male	1	1	2	1	3	0	1	0	0	0	1	0	0	0	5	1	4	1	1
1	1	1	1	1	1	1	1	1	3	0	0	16/11/1993	female	0	1	1	1	2	2	1	1	1	0	2	1	2	0	12	1	6	2	1
1	1	1	1	1	1	1	1	1	1	1	0	10/07/1990	Male	1	3	3	1	2	1	1	0	0	1	0	0	0	0	5	1	4	1	1	1	5	5	5	5	13	14
1	1	1	1	1	1	1	1	1	1	1	0	30/06/95	female	0	1	2	1	3	2	2	0	0	0	1	1	2	0	11	1	5	3	1
1	1	1	1	1	1	1	1	1	2	0	1	25/07/1994	Male	1	1	3	1	2	2	2	1	1	0	1	1	2	0	12	1	4	3	1
1	1	1	1	1	1	1	1	1	3	0	0	18/03/1993	male	1	3	3	1	2	0	0	0	0	0	0	1	0	0	3	1	10	0	1
1	1	1	1	1	1	1	1	1	3	0	0	120294	F	0	15	2	1	2	0	0	0	0	0	0	0	0	0	2	1	3	0	1
1	1	1	1	1	1	1	1	1	3	0	0	27/08/94	Male	1	8	3	1	2	1	1	0	0	0	0	0	0	0	4	1	4	3	1
1	1	1	1	1	1	1	1	1	3	0	0	30/06/95	Female	0	7	2	1	3	3	3	0	1	0	1	2	4	0	17	1	10	0	1
1	1	1	1	1	1	1	1	1	3	0	0	02/10/92	Male	1	1	4	1	4	0	1	0	0	0	0	0	0	0	5	1	3	3	1
1	1	1	1	1	1	1	1	1	3	0	0	21/08/95	Male	1	1	3	1	3	4	3	0	0	0	0	3	0	0	13	1	6	4	1
1	1	1	1	1	1	1	1	1	3	0	0	23/5/1992	Femae	0		4	1	3	1	1	1	1	0	1	1	2	0	11	1	1	1	1
1	1	1	1	1	1	1	1	1	3	0	0	08/07/93	female	0	3	4	1	4	0	3	1	1	0	2	1	0	0	12	1	2	0	1
[truncated: 309 more columns]
